# Supplementary material for: Microstructure and Hydrophobicity of the External Surface of a Sonoran Desert Beetle
Source: Biomimetics (Basel). 2022 Mar 31;7(2):38. doi: 10.3390/biomimetics7020038 (PMC9036228; doi:10.3390/biomimetics7020038)
Supplement: Supplementary file 1 [file biomimetics-07-00038-s001.zip]

Archive with 1 entries (1 files):
- biomimetics-1646099-supplementary.pdf
